# Supplementary material for: LOCALIZER: subcellular localization prediction of both plant and effector proteins in the plant cell
Source: Sci Rep. 2017 Mar 16;7:44598. doi: 10.1038/srep44598 (PMC5353544; doi:10.1038/srep44598)
Supplement: Supplementary File 3 [file srep44598-s2.csv]

Ecology	Species	Publication	Reference (PMID)
Plant pathogen/symbiont	Melampsora laricis-populina	Duplessis et al. 2011	21536894
Plant pathogen/symbiont	Melampsora lini	Nemri et al. 2014	24715894
Plant pathogen/symbiont	Puccinia graminis f. sp. tritici	Duplessis et al. 2011	21536894
Plant pathogen/symbiont	Puccinia triticina	Broad Institute
Plant pathogen/symbiont	Puccinia striiformis f. sp. tritici PST-130	Cantu et al. 2013	21909385
Plant pathogen/symbiont	Blumeria graminis f. sp. hordei	Spanu et al. 2010	21148392
Plant pathogen/symbiont	Blumeria graminis f. sp. tritici	Wicker et al. 2013	23852167
Plant pathogen/symbiont	Ustilago maydis	Kamper et al. 2006	17080091
Plant pathogen/symbiont	Cladosporium fulvum	de Wit et al, 2012 and Ohm et al. 2012	23209441 and 23236275
Plant pathogen/symbiont	Fusarium graminearum	Cuomo et al. 2007	17823352
Plant pathogen/symbiont	Fusarium oxysporum f. sp. lycopersici	Ma et al. 2010	20237561
Plant pathogen/symbiont	Fusarium oxysporum 47	Broad Institute
Plant pathogen/symbiont	Leptosphaeria maculans	Rouxel et al. 2011	21326234
Plant pathogen/symbiont	Magnaporthe oryzae	Dean et al. 2005	15846337
Plant pathogen/symbiont	Zymoseptoria tritici	Goodwin et al. 2011	21695235
Plant pathogen/symbiont	Verticillium dahliae	Klosterman et al. 2011	21829347
Plant pathogen/symbiont	Colletotrichum higginsianum	O'Connell et al. 2012	22885923
Plant pathogen/symbiont	Stagonospora nodorum	Hane et al. 2007	18024570
Plant pathogen/symbiont	Botrytis cinerea	Amselem et al. 2011	21876677
Plant pathogen/symbiont	Sclerotinia sclerotiorum	Amselem et al. 2011	21876677
Plant pathogen/symbiont	Rhizoctonia solani AG8	Hane et al. 2014	24810276
Plant pathogen/symbiont	Pyrenophora tritici-repentis	Manning et al. 2013	23316438
Plant pathogen/symbiont	Penicillium digitatum	Marcet-Houben et al. 2012	23171342
Plant pathogen/symbiont	Laccaria bicolor	Martin et al. 2008	18322534
Plant pathogen/symbiont	Amanita muscaria	Kohler et al. 2015	25706625
Plant pathogen/symbiont	Hebeloma cylindrosporum	Kohler et al. 2015	25706625
Plant pathogen/symbiont	Laccaria amethystina	Kohler et al. 2015	25706625
Plant pathogen/symbiont	Paxillus involutus	Kohler et al. 2015	25706625
Plant pathogen/symbiont	Paxillus rubicundulus	Kohler et al. 2015	25706625
Plant pathogen/symbiont	Piloderma croceum	Kohler et al. 2015	25706625
Plant pathogen/symbiont	Pisolithus microcarpus	Kohler et al. 2015	25706625
Plant pathogen/symbiont	Pisolithus tinctorius	Kohler et al. 2015	25706625
Plant pathogen/symbiont	Scleroderma citrinum	Kohler et al. 2015	25706625
Plant pathogen/symbiont	Sebacina vermifera	Kohler et al. 2015	25706625
Plant pathogen/symbiont	Suillus luteus	Kohler et al. 2015	25706625
Plant pathogen/symbiont	Tulasnella calospora	Kohler et al. 2015	25706625
Plant pathogenic yeast	Ashbya gossypii	Dietrich et al. 2004	15001715
Plant pathogenic yeast	Taphrina deformans	Cisse et al. 2013	23631913
Yeast	Pichia stipitis	Jeffries et al. 2007	17334359
Yeast	Saccharomyces cerevisiae	Goffeau et al. 1996	8849441
Opportunistic pathogen	Aspergillus flavus	Arnaud et al 2012	22080559
Mycoparasite	Tremella mesenterica	Floudas et al. 2012	22745431
Endophyte	Rhodotorula graminis	Firrincieli et al. 2015	26441909
Animal pathogen	Batrachochytrium dendrobatidis	Broad Institute
Saprophyte	Coniophora puteana	Floudas et al. 2012	22745431
Saprophyte	Dacryopinax sp.	Floudas et al. 2012	22745431
Saprophyte	Fomitopsis pinicola	Floudas et al. 2012	22745431
Saprophyte	Gloeophyllum trabeum	Floudas et al. 2012	22745431
Saprophyte	Wolfiporia cocos	Floudas et al. 2012	22745431
Saprophyte	Fomitiporia mediterranea	Floudas et al. 2012	22745431
Saprophyte	Punctularia strigosozonata	Floudas et al. 2012	22745431
Saprophyte	Stereum hirsutum	Floudas et al. 2012	22745431
Saprophyte	Dichomitus squalens	Floudas et al. 2012	22745431
Saprophyte	Trametes versicolor	Floudas et al. 2012	22745431
Saprophyte	Hysterium pulicare	Ohm et al. 2012	23236275
Saprophyte	Coprinus cinereus	Stajich et al. 2010	20547848
Saprophyte	Aspergillus oryzae	Machida et al. 2005	16372010
Saprophyte	Aspergillus niger	Andersen et al. 2011	21543515
Saprophyte	Neurospora crassa	Galagan et al. 2003	12712197
Saprophyte	Agaricus bisporus var bisporus	Morin et al. 2012	23045686
Saprophyte	Rhodosporidium toruloides	Zhang et al. 2016	26479039
