# Supplementary material for: LOCALIZER: subcellular localization prediction of both plant and effector proteins in the plant cell
Source: Sci Rep. 2017 Mar 16;7:44598. doi: 10.1038/srep44598 (PMC5353544; doi:10.1038/srep44598)
Supplement: Supplementary File 2 [file srep44598-s3.xls]

## Sheet: Sheet1
Effector	Reference	Localization in experiment	Protein sequence	Localizer	TargetP	ChloroP	WoLF PSORT	BaCelLo	Yloc	Predotar	NLStradamus	PredictNLS
MLP102036	Petre et al. (2015b)	-	MKLVISPKFLTIGFMLICAAQVIVSMEGDLVKLAPGGEYNGITWTYEEGGKGGTLSNPRGQKLQIHAAAPNMAPLTTSSKQQYLPHQFLDDEDKGIIFRIGTIGNHQ	-	-	-	Nucleus	Secreted	Cytoplasm	-	-	-
MLP105684	Petre et al. (2015b)	-	MSSSKMAKCFWFILIQPLLQPSIYTPLVHGMEIKSMEASVSGTADIPESIEWEKARDIRQQLDDGKFCNIHYLTDQQCQYVDTFWDGYFASLKEDAKDQETVLDSSTAEAREFLKKHPPKKPELGKRKGQAKSIDNDSIEIAWSGLKEKALFLQEQQTYISKHALKCPGDFVIATNELLLTGKDKWEVMIKDMIGRINSVESPLPYLQILREIASTQDITPKVRQAIEAYAIKVKGTAPFPFGIQKWFLKLGNTV	Nucleus	-	-	Cytoskeleton	Nucleus	Nucleus	-	Nucleus	-
MLP106985	Petre et al. (2015b)	-	MKFITLVLVLTLLQTSLVRAGGLPNRLRSRQNQLKPRDCKPPSDQNDQTNLYQCPDAGGPVDLNDCQVAGQAMFNNRWNSTGYKSCGVMYWSKKADGTPNPIVPSQNYITMEIVKNSLNEFASICCAEVPAVHEHPAIEDLDIDPIGRTSYCSGRVNSEYLEPARLTDDDVATLAKENERDFHGP	-	Mitochondria	-	Chloroplast	Secreted	Nucleus	-	-	-
MLP123218	Petre et al. (2015a)	-	MPLNVATVYFMFLLHNVLGEKPTTFPAPKDNTANPHSTCYKWLTNSNKVQDVSAYRLTSLQTSALTMATAEVNSDIKPTKPSKRISGSSGGQGACGVAYSGSDLVVCPWNGSGGQDDSNSVPGWLTGLNNGKNNCFKTVSVIANNRTVDGIIADGCAFTTGKPVDIDDGCSGIYLSDQMMSRLGFQDDETNVKITSWSFKISNGANKPW	-	-	Chloroplast	Chloroplast	Nucleus	Chloroplast	-	-	-
MLP123227	Petre et al. (2015b)	-	MLFPRFITFALILAFAMVFNVAMAGPYPSFITSSQNVNWNQNLYAWNSQYNCPTYNQQPLFYSDNQFFYEFANIRYYVQGCNLSPNICLTYPVNTWNPLSYNGYSAWSWNNLRLRYNNGWNFL	-	-	-	Chloroplast	Nucleus	Cytoplasm	-	-	-
MLP123438	Petre et al. (2015a)	-	MRSFLSTLVFVAVCAYSARADAPASPANSPAGAQPKIVTMKCSQAFMPISEADLAAMNSTDPTQAPAGNYSTVPTEAACKAFDDPTGGFCNPKSCVGYPVGEQCNEVIITGANSTSLSNTTVARVSCEVNYFKPAPNDADQRVLCTAQDQKIYSCKGKCAGEATCTECVSMSDPALANL	-	Chloroplast	Chloroplast	Chloroplast	Secreted	Secreted	-	-	-
MLP123524	Petre et al. (2015b)	-	MHLPISSCFLAAAGLLLATQSGFSKAQDFTVGQKGGPRPIQSKSLGILMKEYNLGPHVTVREYKASAELGNIVRRQANATGPRSNLTTIDLTPADCEDTQCYPAGAFDKPNTTDCDLVWRAQLYNSTGSLTAFPGTFVYVFSGTCAVVFQNPKDQGYAIQFNWAKLGAVGVKIAEKCLAPNTNAIGGICQYHKYLTWTFNDVLISVQKHVQTDDPK	-	-	-	Chloroplast	Secreted	Secreted	-	-	-
MLP123532	Petre et al. (2015b)	-	MKYAPGCVFLWVLVLASTALANLGTLSSSISCKNCGNEMDRSFAGMCQTHPKCSGWITEHRRCRREAKCTYYRVMNYTCNCGHADNAISEHPHGEQGLELFCDDHKDQEENAARYNAEHNS	-	Chloroplast	-	Extracellular	Chloroplast	Cytoplasm	-	-	-
MLP123731	Petre et al. (2015b)	-	MARFSITLLAIVIVVCPFFTGAFNWHADFKFKDSDLAYIQGQPWTEEEIKNSVERFYKSIEDKNIDDAIAQMHPKAKFRIRQDCYEEDGVGIGLHIYMPEAHLTVRTEIEQAGFYMSQEVNQLDKNVIMLYLLGTLKVGRKTEALNVDMVLKKNPEGIKVFRIQVHDFNRKVNPIRPGGQASQ	-	-	-	Cytosol	Secreted	Chloroplast	-	-	-
MLP124017	Petre et al. (2015b)	-	MPCIVEMFKKLLLVILLYSPMMTFVLSELPESFEFILTEDMVTDLVTKSPDSVNSEHELAHFLGPHDPEIYVNGKIQTTTAFLQFFRQGLFKKLKDAEFAINVSGKVKEGEGYKLVWKSAAQRSHDQKIRWDEAEAYIWRRKDGSCWLHSVKFIMSKAAPYVAID	-	-	-	Cytoskeleton	Nucleus	Cytoplasm	-	-	-
MLP124266 (AvrP4)	Petre et al. (2015b)	-	MIGIQLRKMVSLSLILGVLIITMMCEFIEDSEDIQGLKSLRKSHTSLEDDDDGSRGGDCEGCSGTACSSDAQCRARGCDGCSTSGVCVLSSL	-	-	-	Nucleus	Secreted	Secreted	-	-	-
MLP124353	Petre et al. (2015b)	-	MNAVSLIATILLICTSSATVQSMPARNCDGFVSYEPLIEGLDKQPFGNRETSVHKGYAGRTANEDDDDMGCCDQLCQDCVQGCTCGGCTIM	-	-	-	Cytosol	Secreted	Nucleus	-	-	-
MLP124371	Petre et al. (2015b)	-	MNTISLIGTSVLIGTLAAPVHAMAIEERGSTSCYQRISKEKQVLDDGDELVHSRGEDDWRHQDWSPQGCCTSDDVSNDGCCGSGCNIM	-	-	-	Nucleus	Secreted	Secreted	-	-	-
MLP124497	Petre et al. (2015b)	-	MKLIIFAAISVAFMSFDQVLGSMLHGVKSEEAMMIADGSVVKPIDHGGPTTEPDGCQVCIAYNWGCSACQRKKNGK	-	-	-	Chloroplast	Secreted	Secreted	-	-	-
MLP124499	Petre et al. (2015b)	-	MKLSIFAAIFMAFVSLNQVFGSMTHSVKSKEAIISADESLVKPIDAGQAQPEGCPVCARLGVLCPYHYRADS	-	-	-	Chloroplast	Secreted	Cytoplasm	-	-	-
MLP124543	Petre et al. (2015b)	-	MLFFKIIIAAVLAATISASRNPAQVDQTVPHEVLQRRQFEKRSSRPLKTRDSGNNPSPNTIKPQPTRPNPPTCHPCDDGPGCC	-	Chloroplast	-	Nucleus	Secreted	Cytoplasm	-	-	-
MLP124561	Petre et al. (2015b)	-	MKNLLWTLIQLSMAFALMNAHLAADWHTAARVVCDKFADVVISNVSRDPDYITNNVSPHATIACNGRSMSRTDFMVAACSGTYKTRAPMPSQELHTRGHLHYINWKAAGYNVAVSFNKETRLIDAVTLVITRDY	-	-	-	Cytosol	Nucleus	Nucleus	-	-	-
MLP37347 (AvrL567)	Petre et al. (2015b)	-	MKIHLSLKAFTILSIVSLGGIHAMVEPLPLDQQWTDFTQHSTSEATLSNLMDVWWNEPLTMPEFKSVAEDRDQEAYFDVQILHSTGPDCNRARSLGIVSSNNRDWTVPRRIGKSAVVIEEKHLFAGSVVFRHNLPPFIKIRLCQVPKPKKW	-	-	-	Nucleus	Nucleus	Secreted	-	-	-
MLP64894	Petre et al. (2015b)	-	MESIFLLMTILSSLFLPSIQDSTTSKTFSSSSNYRSTTTTTSTDNIHVHSGHSVILKSYSLGGDGVMCQHRARPNTVQPGNNNLVGAPVAVNLTAVNCQVQCYPRIDFLMQSYSRFSVTANISLIRFVFQDWGRLKFNLNFRVNPSRFWYKSLSENQRKENPLIEYTWARLGCETNRVVVQCEASPYEQPEGGSCIFGKRHMTDSYSVEQGEAYMNLRHSGDTLLTTSSILDHMPMDIFFQNLFRVYIDCESTDSG	-	Chloroplast	Chloroplast	Chloroplast	Chloroplast	Chloroplast	-	-	-
MLP67605	Petre et al. (2015b)	-	MQFGLKFFTLLALVALVGSTLGQPVANEQAAVEPILAKRWNQWGSGWPTQISFVNGHYRVNGQWPIGLINNTPYVYRQNQWYTFNRGWIAPGVTLPNFTGFNRLSWF	-	-	-	Cytosol-Nucleus	Secreted	Secreted	-	-	-
MLP70965	Petre et al. (2015a)	-	MLLNVASVFFIVLLTNVLGQKSTTFPAPKDNTANPHSRCRKWRDDFKKSNGVSAHRLTSLETSALVAKTAEVNSQNDIEPANRSKRISGSSGFTGACGVTYSGQDRMVCLWNGSFGKDDPNYVSGWLTGELKGLNNCFKTVTVTANGRTVDATIADGCAFSTGKPVDIDHGCSDIYLSDQVMSDLGFTDNDQDVRITSWDFKTEVPANQPW	-	Chloroplast	Chloroplast	Nucleus	Secreted	Nucleus	-	-	-
MLP91075	Petre et al. (2015b)	-	MIHFLFLLVSIATVCVKADDAQHTGCYGYFLNKDGCVHGSSGAPCSANSAKTSTSCNAFKIDPTCEAAQQQAALQSSQQTHSSRLARRYDTTIPTLAVAGGNGICGFYDSNTTLGVCLWSGEGWVDSRNEPHSGWLNGTRTENCQKQVYIQRQGKPETVQYARVLDGCGFNAVTPDVGCFQVWMTIDLFDKFGPTPEERTSFQIDGTFTWDFVDGSNPV	-	-	Chloroplast	Chloroplast	Nucleus	Cytoplasm	-	-	-
PST_02549	Petre et al. (2016)	-	MTQLKFLLGLFGSLLATSVLGAGISDEDFAKLPEGMHIIKADKAGLPYVDPVTNEKFQNIQNKLDKEIMIHNGRDSWIIEPRQNVHLDYDPNHPYFLITDNETVLLTKDSYKDYVTDTAIERLKEKAGERPTASPPTGCKDTSDYQHEEWYENLTPDAVQNTEEIADKSLPIIEGESQRDQSRESSRATGSGGEQKPQDAPMKEIQNAPSSRPVEPMIPVEPIHQGIRTGRWSKQRRPIILLHPQSSTFTPYMPFHTPHYFPHYPQFDGAVMKRIDPYTKQEYYEPTSYIYNAYPNR	-	-	-	Cytoskeleton	Nucleus	Nucleus	-	-	-
PST_05006	Petre et al. (2016)	-	MKLHLVGLILFIRTILTYQVIAHPIFGNALSVSDLLGLRTHQCPRTFPPKSRIAEEIPPKCGHRVIVSTEPSPIDGGDPPFMKKTYDPILLTGLEDVPFEAPACPDKNRLLVEFDEIAKARLARLELIPRGGPKLNRLRNIRRYDPRDFLSPTILISDLHDLPHPGPQRAKLAANMEAHPKIAGINQDLSGVPVQLASHHK	Chloroplast	Mitochondria	-	Mitochondria	Chloroplast	Chloroplast	Plastid	-	-
PST_05023	Petre et al. (2016)	-	MNVQLFPIMIVLLGHPSLIFGRPTEGKAVTQEFGKLHVDCPGTEHVEHVKNPFAEEDKHASVISDNSKNISGSRHSSSPESIPEEEKPFLDRSQSDRGSSKPSGPAPDQPKQGEDGKGRKMAELYARFKKSLSTWYGGHSAVARFLRRMVNYFHPRKMSKSKEAKEAKEAEDAKKVEDAKKVKDVKKVGDVKKAEEATKAEDAEKAQEAKKAQETTGAVRVEASMPELSVTEEKAATAVKPESPSATSPSTGTVPASSNFVKPGLFATDESQPRPQTIWIA	Nucleus	-	-	Nucleus	Nucleus	Nucleus	-	Nucleus	-
PST_05258	Petre et al. (2016)	-	MHIRQMITILGLCLSQARALAIAPAGDEAIKSFVELVTQPDVALENTPGFSKIADNLQQKHNLDHDQFHQDLAKTVNPLLQGSEDHTPYILESFLGYRSTAQPEVLKDHPKLKAERLQIYRNSLYSELDDLSTNKPKHFNADSLQEAHNKLVNLLKTNAEGHPSDRSSSPEGILEEMQENFSKAATTKSHIQLSKYSREEINAKLKATNRPDVPDALLIDGKTFKSHLEEMLTSHSHHHSPSAGASPNAKPVEATA	-	-	-	Nucleus	Nucleus	Nucleus	-	-	-
PST_05302	Petre et al. (2016)	-	MIQSIFHSLVIGLLIATVWGQNLGTLHNFTKDGKDFTILHIDHGRMDNDLSGIGEIVIQDELRNKKFSNGRGNDYYVYTRRGVVYKWAAGQELDLSFARSDPWMLVSKTKLDTPLEADQITGEEITRMGRVESFKPAEAQTYIPPADGYLNMRLQSNPDA	-	-	-	Cytosol	Nucleus	Cytoplasm	-	-	-
PST_08468	Petre et al. (2016)	-	MSYLCLCCIIFCLSVTLIHGAPMTVKTERSSIDVTRNLLHDSPGNKHFADVEFEVGPSEIPPFEYHPAGDLRSVGNDWRRMRTTPGPLVPSKSNRLEFEPTLDSSIFRSQAELNRVPQKVRSTELPPLKAGVNPEDLPVEAGLEPMMWTIPRNDQHSRLNLLGINPDLKSNSFSFKPAPSVKSSYGDKKMSGEEGFESEAELVSPN	-	-	-	Nucleus	Nucleus	Nucleus	-	-	-
PST_10977	Petre et al. (2016)	-	MIHQQPSHLFVYSLLALVSGVVPLSARSAPQTCTYIYQPITSGDQPGTQMTCRGALNPERSFTCDQNSCHGTTTCQNCVSQLTNVSVNSIECTKYYVDDKQKTNCWTSGDEVFNCVGKCQGAAVCMDCTLDQHTPSISNCASDTSAKHTAKGSHPPTSSNGAGVTTWLAWD	-	Chloroplast	-	Chloroplast	Secreted	Secreted	-	-	-
PST_12160	Petre et al. (2016)	-	MIRQLLVLLILIIGQCIIAMELPKVVEASENPLHGIDTSARISELHSAPDPPSSNQLSTSSASLQTLDDLQKDNPPRLDNQKEEHRISIPDDSSSTTAQCESSQHADLAMFEFNTGKAQYISLPNHESSSTQLQMLRPGNVVEAWKRTDPEVQGFILGLLAMIIVNLK	-	-	-	Golgi	Nucleus	Nucleus	-	-	-
PST_15642	Petre et al. (2016)	-	MQSTLILSCLAFLALSHQAISMEAGKAIAGAETVEAPVVKQATSSCRGCRCSHRAKVVKTPESEAITNVASEEIAGVEATKTAPAVESKDEPTGAQIKKDHI	-	Chloroplast	-	Chloroplast	Secreted	Secreted	-	-	-
PST_15964	Petre et al. (2016)	-	MNIHWMILFAVLIERASPQPLWADALRTIFTRTSNPKQEIIYERIVSDKNEVTHRALLAVNRDISKNQMKLSNLSDRTLSPKLVTTTRIGYFESPEAETTVIRNVMLNAGEAKTLRLRQLGSVKLSIE	-	-	-	Cytosol-Nucleus	Chloroplast	Chloroplast	Plastid	-	-
PST_18221	Petre et al. (2016)	-	MLLPIILIAIQLIHHYGVAAMPLSGPTSLIKREIPGADLYRLEKRALAGDSNGGSGGSGGSGGSGGSGRVDQKIREIRELQSQVDVQASRIAVALSSLTEDQRIEVLRRLGR	Nucleus	-	-	Cytosol-Nucleus	Nucleus	Chloroplast	-	-	-
CTP2	Petre et al. (2015a)	Chloroplast	MSASSRSMNLSALVVGVVFLIAQVKCQAQGTWRPICESGSTVAWLGAHGGLLPLSYAGVPVSGRGQCLASNTGATFDLITAPTAFNFPIAGRVLLCGTSNGCASASPAPPAQVTARICSGQSVVAYISGPTNTIYPANGQGTPSGQARCTGTTSIPELTVDAVPSFPLGSNPYCAMANGDCARVA	Chloroplast	Mitochondria	-	Chloroplast	Secreted	Secreted	-	-	-
CTP3	Petre et al. (2015a)	Chloroplast	MSASPPPRNLRALVVGVVLLLVLQVRGQSIPICDAGRLAAWLTPSRQLLPAQGGGAATGAGQCNQIPGGLPTFSLIQAPTTFALRAGNPLICGANGRCPALTPIASNMIPICDGPRIVAWLTANRQLLPSSGSVAPTGLGQCLNAQGGLSTFSLNAAPATFALRSNNILTCGQNGLCPNINPPRSNLISICDAQGLTRAFLTAEMRLLPPGGTAVATGSGQCLNQFNPPQFRLTASPNFALVNGGNLYCTDQPCLGRPWF	Chloroplast	-	-	Chloroplast	Secreted	Secreted	-	-	-
PST03196	Petre et al. (2016)	Chloroplast	MIPINVSGTVNHVAPIDTSTHLPLLEDCHSSLIRRAVGGIPLSGASVGPSGRLDVVRRAVGTVADSACGPVAAIHTVSNLKRRSVAHDASQIFPIFPNAPVVGPIVDEVQVADELHVANILPVLVKRSQRPPVVKPAPKPAPKKVVAPPNPPPRAPGTPDNEKKWGGRQRAWYDNSDNDVNLGS	Chloroplast/Mitochondria/Nucleus	-	-	Cyto	Nucleus	Chloroplast	-	Nucleus	-
ToxA	Manning & Ciuffetti (2005)	Chloroplast and cytoplasm	MRSILVLLFSAAAVLAAPTPEADPGYEIVKLFEAANSSELDARGLSLDWTLKPRGLLQERQGSCMSITINPSRPSVNNIGQVDIDSVILGRPGAIGSWELNNFITIGLNRVNADTVRVNIRNTGRTNRLIITQWDNTVTRGDVYELFGDYALIQGRGSFCLNIRSDTGRENWRMQLEN	Chloroplast	-	-	Cytoplasm	Nucleus	Cytoplasm	-	-	-
MLP124111	Petre et al. (2015b)	Chloroplast and cytosolic aggregates	MLALLSPLVVFALSVFSSTWAQTPTGGEVFKCTRYALANTTRPSCNERYTCAGQCTGPFIAAQNCFLLSNNTDFLGNPKPNTPANPAVPKVICDVGYGRNTAAASACLTKTGTYSCNGGPVAETYATCYKCVVP	-	Mitochondria	-	Mitochondria	Secreted	Secreted	-	-	-
CTP1	Petre et al. (2015a) (2015b)	Chloroplast and mitochondria	MTFSLQVKNLVWAAVGIVVLLVTQVQSQGRAICQGALLKGYVTPNQRLLPPMWQGVTASGSGQCLSSKAFALGTQPNFAITSTGPLTCADRTYCPNPSNSATNPNTAICEGNTLKGYVTSNQRLLPPNWQGATASGSGQCLSSNAFAIGTQPNFEITASSQLRCGNGPNCP	Chloroplast	Mitochondria	Chloroplast	Chloroplast	Secreted	Secreted	-	-	-
PST18220	Petre et al. (2016)	Chloroplast and nucleus	MGIAASPLSIPRALMKRELTGADRYRIEKRAFRGGAKEASEGSRGNHSAAVNKLMATLDEFQSSQEEMLKKLDRMGESVSRTSASMSEISASADRSSSSAEKIDQTLRGSKKGS	-	-	-	Nucleus	Nucleus	Nucleus	-	-	-
HaRxL15	Caillaud et al. (2012)	Cytoplasmic	APIAVDPKAALKRDKNFGDRGADGYANDADTKRLLRKPKAHDVLEQVKPDGERGNFPSTNWGGAVPQVKRSTAAFLGKAMDATIHATLVAEKVVNNFIRKHKNFFKFLKPIQKWLKNSPRFQRFIKLVEELDEKIDAIVIDGKSIGKRFQIAEEKMEYNKKAEKKIKTAVNGVGIPEKDV	Nucleus	-	-	Nucleus	Chloroplast	Nucleus	-	-	-
HaRxL35	Caillaud et al. (2012)	Cytoplasmic	VTVLQCIGTVLETYNTPVTPSVNKMQQTGSVVHDDDSDGEEEKGDEILTVCLGVVMTILEMGSSHRSDSEERQLRAMLPVLEILSYHPRPEAAGLASEARAQILSRSAVKASDTSTAKTGTQSFEELLGKAEQDLSSELVPLRARGIVTLTKLVRQSHLHPRDPEWTTRVHVLARVFLAHLHDTESYVFLAAVQGLAALSDANPDVAIPELVKALRDVNESLEARTKLSEALLFAAKRCGETLVKYGKLFVYAYLDCIRPLPSQRKRVKRIQEEASMRMQLVQEVQIDEAKIEVEKNAEHFDNEPENEQELLAAATLRASCLSNLAEVCVLLQWGLQPYLLDVLTCIFGVLQLELELEHNAKRRPMSIDNDVAVDNDQSKLQRHREEEWQQRVVAVRRG…	Nucleus	-	-	Chloroplast	Nucleus	Nucleus	-	-	-
HaRxL70	Caillaud et al. (2012)	Cytoplasmic	RYLRTEAPDAADANNDENQEGVASGMVEERGPEWLQKLTAGLEYALGKMLGNKSLINKAAAKRLTIVQRQADTEANKEIQALYAAYKIQMDPVNKGEFPEFLSAVEEMYMTNVINVMRRRIMKTKGLVAFNPDERINGMTAKFVRESARNSRLDLNRLLEADVSVGSLGNALEIDLSALMKETLYRKKNTVKDDRMDPLTRTFLEYEWMKAEKDLIDAKMKKALVPTTKVHPLST	-	-	-	Chloroplast	Nucleus	Nucleus	-	-	-
HaRxL11	Caillaud et al. (2012)	ER membranes	LDSGELDTVALGALNDQRQPAGRLLRGGTDEGMTRNEERTSPLTSTMESTLQAAHGALHKAFTDLRLQLPKIENGEVDEKAAKAFWSSPALPKWFESAKGLAEPSEFAAYHYLMIQLTPGDLATIIHHQATKPLITFRDAVPGLKNKPKILLRELEGAQFRWWKHNQYSLEHILTKFLGLGNLEVEHPILKKYTAYVRDVMKDVWSP	-	-	-	Nucleus	Cytoplasm	Nucleus	-	-	-
HaRxL27	Caillaud et al. (2012)	ER membranes	KLVFFAALSITFLACSDAVAAGAEPNQFEPLSKTTASLLPARPLTFGDLPAEDARGGKSLRRPDYKADEAPVLTADTNEERLFGTSIGPAAEVTGSLITRIKMWAKKFRDRSRIHPSST	-	Secreted	-	Secreted	Secreted	Secreted	ER	-	-
HaRxLL492	Caillaud et al. (2012)	ER membranes	SYVADAKDVTKPANQGTGSEQLKARRYLRDDKGTFGDQNTAMNNKDEERIFEGVFNKLMALFHGSIDAKQVKPLIQETHILEENVANLQAIPTASKKGLSQFFAENPAIKKEIIVAGVLLSLIVAVPLTVKSFYPA	-	-	-	Cytoplasm	Cytoplasm	Cytoplasm	-	-	-
HaRxLL493b	Caillaud et al. (2012)	ER membranes	VDPQSVEDVTNKFLAARGLRVQSDPHQEERGGVPGVSGVVEKAEEVMSDIVHTPQNHVVINTYVGHSTPVARSVHPPPAPEAPAVHPPTAPAAPPTHGTAETPNGGATPPITKEVNPGQVKNADDHTGQIPKKTSTVRKTFYWLAGIVGVTAAATIFFKLWQNHHTAPPESTAAAGTVAPAAASSLV	-	-	-	Cytoplasm	Secreted	Cytoplasm	-	-	-
HaRxLL493d	Caillaud et al. (2012)	ER membranes	VDPQSVEDVTNKFLAARGLRVQSDPQQEERGNVPGMSLVEDVSTKLHEITPSFGIQHNVITSKPTPEVPPVHPPPAPEAPPPHGTGETPNGGATPPITKEVNPGQVKNADGHTGQTPTKTSTVRKTFYWLSGIVGVTAAVALIFKLLQNHHAASESMAAAGTVAPAAASS	-	-	-	Cytoplasm	Secreted	Cytoplasm	-	-	-
HaRxLL493j	Caillaud et al. (2012)	ER membranes	VDPQSVEDVTNKFLAARGLRVQSDPHQEERGGVPGVSGVVEKAEEVMSDIVHTPQNHVVINTYVGHSTPVARSVHPPPAPEAPAVHPPTAPAAPPTHGTAETPNGGATPPITKEVNPGQVKNADDHTGQIPKKTSMVRKTFYWLAGIVGVTAAATIFFKLWQNHHTAPPESTAAAGTVAPAAASS	-	-	-	Cytoplasm	Secreted	Cytoplasm	-	-	-
HaRxLL495a	Caillaud et al. (2012)	ER membranes	QFRIALSLVVATFLASCNSFTNADLAAAKGPTVGSPETRRLREDGAIQDEEKPLSLNVVGTKSQLKKQPPVVGTLATDDSDQVAPTSALKERLEKKPLALSKNHDERGFWKAAGITAAIIAAIGAGSWLTYGHMKHMSQSSGTAMTGSSSGPVPI	-	Secreted	-	Secreted	Secreted	Secreted	ER	-	-
HaRxLL495b	Caillaud et al. (2012)	ER membranes	QFRIALSLVVATFLASCNSFTNADLAAAKGPTVGSPETRRLREDGAIQDEEKPLSLNVVGTKSQLKKQPPVVGTLATDDSDQVAPTSALKERLEKKPLALSKNHDERGYWKGAGIGITAAVIAAIGTGLWLTYGHTKHMPQSSGTAMTGSSSGPVPI	-	Secreted	-	Secreted	Secreted	Secreted	ER	-	-
HaRxLL495c	Caillaud et al. (2012)	ER membranes	FTNADLAAAKGPTVGSPETRRLREDGAIQDEEKPLSLNVVGTKSQLKKQPPVVGTLATDDSDQVAPTSALKERLEKKPLALSKNHDERGYWKGAGITAAIIAAIGAGSWLTYGHMKHMSQSSGTAMTGSSSGPVPI	-	-	-	Cytoplasm	Nucleus	Cytoplasm	-	-	-
ATR13	Caillaud et al. (2012)	Nucleus	NLLHAHALHEDETGVTAGRQLRAAASEVFGLSRASFGLGKAQDPLDKFFRKIINSRKPIETSYSAKGIHEKIIKAYDRHVFESKKAHDRHVSKSKKAHGRHVSKSKMAHDRHVSKSEKAPIQYASVADYLKKIYPGTDIERIVSTLKRHDEVGAKDLGAKLQTAVASQ	Nucleus	-	-	Nucleus	Nucleus	Nucleus	-	Nucleus	-
ATR13	Leonelli et al. (2011)	Nucleus	MRLVHAVLLPGIIVFVSNGNLLHAHALHEDETGVTAGRQLRAAASEVFGLSRASFGLGKAQDPLDKFFRKIINSRKPIETSYSAKGIHEKIIKAYDRHVFESKKAHDRHVSKSKKAHGRHVSKSKMAHDRHVSKSEKAPIQYASVADYLKKIYPGTDIERIVSTLKRHDEVGAKDLGAKLQTAVASQ	Nucleus	-	-	Nucleus	Nucleus	Nucleus	-	Nucleus	-
Bas107	Giraldo et al. (2013)	Nucleus	MHAFKFVQIWALLAIGAAAIPTPINLPAALTSQLEPRAEGGASAGDANNIQPQSQEKSPFICVWCGKDKGGSSALIGHEIHNHQDDEMVAWTGRDRRLNKYETDKEGYRYFKKYPGVRLPNRTWKGKGKRPE	Nucleus	-	-	Cytosol	Chloroplast	Nucleus	-	Nucleus	-
CRN1	Schornack et al. (2010)	Nucleus	MVTLYCVVVGVAGSAFPVDIDENKSVGHLKDAIKEKNASTITCDAKNLQLFLAKKKKGAGVRLTENDVKDGVSDTSDLKLLGVAGAPLSLVGLSEKDVKFVPTLEDVESMNTPVHVLVVVPEQDGTISKEMSAATSPLTVEQVEMSMNKVLRERDEKASAYSFSDLNTAMEERIVKKMRLTENIPDVKEPVDTSIAGYSWIPKIVESEESQRAGYMEYLQQHLKTLIDRGDFLLDDIAGDKSVLNIVDPRLPFAMKGTADVLLINRTAKNPLIKLAGVSLVIELKKKVEPGHVPQAIGQLVSCSMKAPLNCYPLSLLTDLNDHWHFSWFSDKHVLTQVTLKYPKNAFRFIEAAVLGRTDSAPPPPSFMPGSFKTIKVDDFLPQPVDARAEEMMERYELM…	Nucleus	-	-	Cytosol	Cytoplasm	Cytoplasm	-	-	-
CRN115	Liu et al. (2011)	Nucleus	MVKLFCAIVGVAGSAFPVDIDGGQSVGDLKKAIKAESEDITIPAKDLKLFLAKTEGGAWLPDDDQAALDLEDGKVHEDIQALIDGEKMKATWTIEDVLTANNMTKRKGRAPKSRQIHVLVVVPEGAFGSASETSKMDQLVEKVDKMYEQTVLGKRKYVHSEVTSTQGRQLLNDLDIRVEFVRTVPFDAGEGSSVDPYEWKRVIIENGEEVVLTEEQQRKRYRRYVEHNIGTVLKETQLCVIGVERGTNILTVKVPGREIELAGRTDLLILSDLVAMRPTEVQYLPGVKMLIEVKRDVKASNDFQALSELIALDLLVDDPVMALLTDLEGEWIFFWVAEKINSSARIHKAAINKPGEAFEVIRALLVQPPTAPADTDTTEIKLPYFQSPVKRLKLRKALP…	Nucleus	-	-	Cytosol	Cytoplasm	Cytoplasm	-	-	-
CRN15	Schornack et al. (2010)	Nucleus	MVKLVCAIVGVAGSAFPVDIDASQLVGDLKKAIKAENAMTFTGDAKDLQLFLAKQPVDDESGKEVVPVYRPSAEEMKEESFKWLPDEHRAALKLVEGESDDYIHALTAGEPILGSKTLTTWFYTKNNMELPSSEQIHVLVVVPEQGSSVPTVSQDGVFDHCINPFFLQFRTVDKVGDWLEFSSLLPLTRRQKLYIRSSYQVIANHALFNPNVGMVKYAVVTGTPGVGKSVFVYYVLWRLIKEKKRVLLFDNNGLFYFDGSTMLICLALPSKFNEQFWSPDLWCLVDSMDPTSIPGLPYRLCSVLLASTPRRDCIGEFKKQPPTADVFYMPLWSKEELATIAPMYPHAAAVWENRFDCLGGVPRLVLQDIETDPQALLMSACSSCSLDDCIMLVSIYSEI…	Nucleus	-	-	Nucleus	Nucleus	Cytoplasm	-	-	-
CRN16	Schornack et al. (2010)	Nucleus	MVVVSLQCAIVGQAGSSFDVEIDDGAKVSKLKDAIKAKKPNDFKVVDADKLHLFLAKQPVEDESGKEVVPVYRPSAEEMKEENLKWLPDEHRAALKLVEGESDDYIHALTAGEPILGSKTLTTWFYTKNNMELPSSEQIHVLVVVPEQGFSVPTVSQDGVFDHCINPFFLQFRTVDKVGDWLEFSSLLPLTRRQKLYIRSSYQVIANHALFNPNVGMVKYAVVTGTPGVGKSVFVYYVLWRLIKEKKRVLLFDNNGLFYFDGSTMLICLALPSKFNEQFWSPDLWCLVDSMDPTSIPGLPYRLCSVLLASTPRRDCIGEFKKQPPTADVFYMPLWSKEELATIAPMYPHAAAVWENRFDCLGGVPRLVLQDIGTNPQALLMSACSSCSLDDCIVLASIH…	Nucleus	-	-	Nucleus	Nucleus	Nucleus	Mitochondrial	-	Nucleus
CRN2	Schornack et al. (2010)	Nucleus	MVKLVCAIVGVAGSAFPVDTDASQLVGDLKKAIKAENAMTFTGDAKDLQLFLAKQPVDDESGKEVVPVYRPSAEEMKEESFKWLPDEHRAALKLVEGESDDYIHALTAGEPILGSKTLTTWFYTKNNMELPSSEQIHVLVVVPDGAGGSASDTSRMDRLFDKVDKVYEHTVLSKRTRYVHSEMNSAKGNILLNDLKIRISPVDTVKFAGGVPTPAKEFKWKSDRTEEQQKEPYREYVVANIGDVLTNNKLCVVGVEKGVNILTVEVPGRDIVLAGRTDMIVLSDIAQKFPHYLPHLPGVRMLIEVKKVVTTASEFQALSELIALDIIATESVMALLTNLTNHWQFFWVSRKSDDRVIIETTTLIAPGEAFAVIRTLLDQSPSAGAEVSLPCFEKPVKRQ…	Nucleus	-	-	Chloroplast	Cytoplasm	Cytoplasm	-	-	-
CRN63	Liu et al. (2011)	Nucleus	MVKLFCAIVGAAGSAFPVDIDAGQSAGDLKDAIKAKNPATITCDAKDLQLSLAKTADGAWLPDDDQAALDLEDGKVHEDIQALIDGEKMKATWTIEDVLTANNMTKRKGRAPKSRQIHVLVVVPEGAFGSASETSKMDQLVEKVDKMYEQTVLGKRKYVHSEVTSTQGRQLLNDLDIRVEFVRTVPFDAGEGSSVDPYEWKRVIIENGEEVVLTEEQQRKRYRRYVEHNIGAVLKEKQLCVIGVERGTNILTVKVPGREIELAGRTDLLILSDLVAMRPTEVQYLPGVKMLIEVKRDVKASNDFQALSELIALDLLVDDPVMALLTDLKGEWIFFWVAEKINSSARIHKAAINKPGEAFEVIRALLVQPPTAPADTDTTEIKLPCFQSPVKRLKLRKAL…	Nucleus	-	-	Cytosol	Cytoplasm	Nucleus	-	-	-
CRN8	Schornack et al. (2010)	Nucleus	MVTLFCAVVGVAGSTFPVDINENKSVGHLKKAIKEEKMYQFPADELQLFLAKAGGNAWLSSLTEDVKKLKKGEKTALVKSLTQEEKELQGEDPISECLEGMDPPKVKQIHVLVALPPGTSSAPISDGTDLWLSRFQHSEVAKLTLLPTRGDLNEFIGQPLPVKIGLPQSVFQAWSSPLILGQLLRDKLFELNDISPCEFLKDSVFSAAFLYPQVDGDATESAFHYFWDSIIRVVLGFVFRRAYVNRDSSRKSSSGLKRPDFLFALDHICVFRGEEKEPRTSITVPREELSKKLVWSYGGVPYVFGYAASGFELELFAIYQDVTGNVKTHLIGGFNLQHAPERFRLVLALLNLCLLFPAIVQNCPASAGTEFMDIHRANGVKVRLSPIFVDKIFHTQEEY…	Nucleus	-	-	Cytosol	Cytoplasm	Nucleus	-	Nucleus	-
GLRG_04079	Vargas et al. (2016)	Nucleus	MRFTTATLITLSFLAGNVVSAPTAPINDVAAPVEARAADFVDGAHLEARKNKKKKKEGKKDKKAKDNARDLTELEDRDADDVTIVEIRTPEFVADDAHNLEARKNKKKKKKGGKKDKKEKKAKDNARDLTELEARDEEADDAAQLEARKNKKKKKGGKKDKKEKKAKNNARDLTELEARDEEAEDAAQLEARKNKKKKKGGKKDKKEKKAKNNARDLTELEARDEEADDAAQLEARKNKKKKKGGKKDKKEKKAKNNARDLTELEARDEEADDAAQLEARKNKKKKKGGKKDKKEKKAKNNARDLTELEARDEEAEDAAQLEARKNKKKKKGGKKDKKEKKAKDAGAA	Nucleus	-	-	Nucleus	Nucleus	Nucleus	-	Nucleus	-
HaRxL106	Caillaud et al. (2012)	Nucleus	IVFPGSLHIDNRNGHVQRDLRSADNGNEERNAILETLSNHLASAFGYLWTKEAQEMTNSAWSALRNKESSLPLYSEGVAREYIETAALNTLTAEHRLARAEAYMVSMIVALRGVENPESLRNSADNLQQFLINVWKTGKKQPAQVFELLEHVPYEEGNASLVNDSKFAIWMAYMGKTFDHQFKNWADVQHNEQLRIEGDKEKKGGPDYVEGTESRGKKRGQTEAPDLEPGLTPKQKRLKRMELQRVKKILLNINLMGIGRS	Nucleus	-	-	Cytosol	Nucleus	Nucleus	-	-	-
HaRxL108	Caillaud et al. (2012)	Nucleus	LQVVSDSASDLQRTDEARQQPYINDKTKRFLTSEDKDLPLLVTSDGYASLLPQGGDNDRVLRSADIGDGDYEEERSKIKKRHKRKSHGHGVLD	Nucleus	-	-	Nucleus	Nucleus	Nucleus	-	Nucleus	Nucleus
HaRxL18	Caillaud et al. (2012)	Nucleus	HRSPRNLRRVAAAGEENDVRMKALIPTTSISTTFEPEEERGITGGLTEKLRGFLKDVYLKRYARLQAANMNQAIAIKGLQKKKIRVDKLRRYLRLDKVKNHHLDDGNVSWNTLCFWRMKELY	-	Mitochondria	-	Cytosol	Chloroplast	Nucleus	-	-	-
HaRxL2	Caillaud et al. (2012)	Nucleus	ASGGMETPASGAQEPESSSATKFLKTRSTNDHDEDRKFASTQFNRVIKFLKDNFTPANPRDQLEPRDTPKEAFKILKLDKKKIYHDARIRKKDVVKFFSSRKFRAWFEHVKQYRGPDAYEDMFKCLDVIFGKENIKTMIEKMQKAKKTRELGKKFEAERLKRDENIKKWFDLVKAIAETEKP	Nucleus	Chloroplast	-	Nucleus	Nucleus	Nucleus	-	Nucleus	-
HaRxL24	Caillaud et al. (2012)	Nucleus	LVPDSIPDVSTRSDAMNQEDTPSSRRSGSSVNKQAEDRAISVKGALGVIGLTKLVNKPAIPSKLLREGISADVVFGRLHLDTSGIELFEKPDFLSWAVYVDRFNLKHPTRVKSMYAILTTRYTPDVLAKMIEAAKHKPETKRIAMDLQAEQMAEWKLAEIDPGLVFDMFRLNVVDQLSQPAFNIWLRYAREYNPGGGITTLLETLKHRYTDADLSRLLIAAKQDEFTFDLALDLQIALANLWLVRRVRPEYVFEWLGLHRLHRGVRNLYKNVEVRTWKEYAKGFRHETELGHMELIDLLRHYYKDKKLSSLVVKAHHKSPQYDWTVRLMHDLVVRWIGEGKSVAYVREKVGVAGVFKYDRMLLELANGSPVELKL	-	Chloroplast	-	Cytosol	Nucleus	Nucleus	-	-	-
HaRxL36	Caillaud et al. (2012)	Nucleus	YVSTLGGGHFLCRHLNHSTLLAKLQIGISMGLQDPILESKCRVNLMYNALQLGKFKRAKRILRREELVAEQLESDELLKVCHAANVYLDKVDQLHKEQLLVYRKSGRPATLHDNFYRQRIVRVTK	-	Mitochondria	-	Chloroplast	Chloroplast	Mitochondrion	-	-	-
HaRxL44	Caillaud et al. (2012)	Nucleus	AATVAASTHGLEVVPDPVKFSLLQATAETGHQADVDGKINRFLTSKDADLPHLVAPAGYAPSLLQKGGIGRYLRSTGVDDADLEERRGWHKHHKKHKKHKRKHHHHAHESSDSL	Nucleus	-	-	Cytosol	Nucleus	Nucleus	-	Nucleus	-
HaRxL45	Caillaud et al. (2012)	Nucleus	PNSVKSSSLRSRVEARSQLDVNGRTTRFLTSDNHQATGHAASALHGKRSLRALSQAGKKKKGHHDDAETEAAEEEEEEDDDSTSESSSGSSDDSSSVSSSDS	Mitochondria/Nucleus	Chloroplast	-	Nucleus	Nucleus	Nucleus	Plastid	Nucleus	-
HaRxL45b	Caillaud et al. (2012)	Nucleus	SPNSVKSSSLRSRVEARGQLDVNGRTTRFPTSYNHQATGHAASALHGKRSLRALSQAGKKKGYGSAEGTGDDDDSSDDSSSDSSSVSSSDS	Mitochondria/Nucleus	Chloroplast	-	Nucleus	Nucleus	Nucleus	-	-	-
HaRxL60	Caillaud et al. (2012)	Nucleus	TLPSPAAGKTSEMNMPDEDPATQTDISSNRMLRVTNVPTIFGRADKLNSRVKWFVDDTVSSVKHVFSPKSPKNKLGPPLDEEQMAIRTALRCIYYLKVRSRRFHALSALYVDSEYYGKALKLVEPPINELTVEKEVKRYTEYLKEVAMIRTLNPPKNNPWLRPITPPGSIRSPTKPQKSYVPKSVRH	-	-	-	Nucleus	Nucleus	Nucleus	-	-	-
HaRxL73	Caillaud et al. (2012)	Nucleus	RSLRVQEQEEDKKDGNDDTYGYGFSSINEERAVPPSIVGEVTKRIGMEAPDAVTTALTAMNKLDDLHALKSLELSAGAQAGTPSAQDVAKITLLRNKVDVRRNNAATMDAISAGKGVLNPHGDLTTSLQYADAVSMYKSLFHEKTGMSMPRFREFFAKNAPAAYKDLDADTIYSTYHLNKLRKELDPKTDAKLYSTGKVVLDKIEKNPIALKHFGLLKDTESQPTQSVMFNSASIVGTIDEKMEAVGLLIRARGLTKSLQQKKAAQELAQKIAPATKSDDITKWVDANGRSAVTWKWDMSIMKQKAGIGPKTARDSDAYKKLNGLIMARLADKGKAKKNTVRFQEIQDVKILLKKNKIAQALLPEAVQSLKTRGEFETKILGSIATPTDKDKTDATAAA…	Nucleus	-	-	Cytosol	Nucleus	Nucleus	-	-	-
HaRxLL470b	Caillaud et al. (2012)	Nucleus	YIAKDPHPKPSEATSPANARDQDPVIQEVRGLRNAGMKLNDTKDFRGATGKLRKAITLLHHRVFGEGRHDVTDPQDTSQDAALYSQLLNDYGSVLIRGEEYDEAIEVLEDSVAMVQKIYGDSHPSLGLSLRSLADAYMAKKQYQKAIGKYKTLRKHVKRGLGVTHDPEAVTQLSCTKW	Nucleus	-	-	Nucleus	Nucleus	Cytoplasm	-	-	-
MISSP7	Plett et al. (2011)	Nucleus	MKLLVPLNLLIAALAISPALSSPVPGEVGLVERGPIPNAVFRRVPEPNFFKDLLRALGQASQGGDLHR	-	-	-	Chloroplast	Secretory	Secreted	-	-	-
MLP109567	Petre et al. (2015b)	Nucleus	MSIKKAIVLLSFILKGFNAGLVSSLASDCAKYVDNPHGVEFENGITNREEGSLPKATKKSSGPRLELKLDLSSVKRDGETAIPKSCLKKKGENKLYAQVGKRYKKVTFSDPETEEFIFYGEPKIKSPNFLRRLRLIKSLSFPQITKVKKSPEQEVH	Nucleus	-	-	Nucleus	Nucleus	Nucleus	-	-	-
MLP124478	Petre et al. (2015b)	Nucleus	MMSQRYFKLLVVFLGLFAMIASIAEGKGRHKNGGGSRKKTNTVNNGGNNGGKPKVPMCGTTAATCSKGSPSCKGGKPTCGSKGAFNACGGNVKVTC	Nucleus	-	Chloroplast	Chloroplast	Secretory	Nucleus	-	Nucleus	-
MLP124530 (AvrP123)	Petre et al. (2015b)	Nucleus	MILNKYTTLGALIFLSLVHFSSENLGKDINLVDHNLPTCPGCTNQITILGKYNQDCGHPITCDCDHTWGLDCQAIVAKYDYYCSNCGIQTGYNCRAVHNLKCEISHKGIPKKFLGFKNESAE	-	-	-	Cytosol	Secretory	Cytoplasm	-	-	-
PST_11721	Petre et al. (2016)	Nucleus	MAIVRTTTGEALSPTAHSSPLLGLPKVEEAEYSSKFGKDLPDPLVIHDIDPNDKRLADRLRNFVHVDTAPVAPNFMGLVGPVMRGEGVMYQRDPRVQKYQWRSFVAEHTEGNKRLEHHLLKKLKWDKEYPAHSEPDMIDARLLGNDEWVKFVPAEYPVALPIDTQHDILYLRAPMTTEKSFELRENEVKPPDYDDWMKNVQAYKKFVDGVDVFRHQCRSQGSRLGEAGS	-	-	-	Cytosol	Nucleus	Nucleus	-	-	-
PST_15391	Petre et al. (2016)	Nucleus	MQVGPELDAAIKSFVQDLAEPNVRAGQPIETTRFNDALHDQLHGDNPRETRETLFSKFKPFQEGHELNAAAFADSRANYDDTLRTKELKAHPELLADRLDTYRNSMYSRLFDILDNENGKFNAESLATARQELNNLLSNRFPEESKYKTITSYPDSQMAGFKYLTMEQVDKALKETNVPDAKSINGEATKGFKSFINSHLIEKEGRPQFEEMEKAAFEAKEKAASEEKENAPKRRKLA	Nucleus	-	-	Nucleus	Nucleus	Nucleus	-	Nucleus	-
PST_18447	Petre et al. (2016)	Nucleus	MSKKRKCRGTLNSDAYGNSWEKANVVWKSPKHQKEGVVEATIHGRIDIPTNDGATIQSHVCYATVKVNITDCSMVLGKNATADQGWDLHKSPIYRNQDTWNWNETLTFRPDCPENIHVEVFEP	-	-	-	Cytosol	Secretory	Cytoplasm	-	-	-
RTP1	Kemen et al. (2005)	Nucleus	MSNLRLLFTIISLAAIARAQLVGSDVVLVRTSHQSMGKASVSYCREMTRQHHKRELDQDANPGHRRHKSEPEGVKPSNHTSAPTPSSPPLTTVDLTPAKLNTACYPGTFQAPLLEDCEVVIRAQLYNSTGSLQVSPGDYVFVSYGTCATVFQNPQYSKYSLQYNWAELGYVGGKLAGRCLLPEDHSMGGTAVFDTYLGRTYPDVIISLQRFDDRDFIIPE	Nucleus	-	-	Nucleus	Nucleus	Cytoplasm	-	-	-
See1	Redkar et al. (2015)	Nucleus	MLFTTFVSLLLVILCLVHVSAHPLQSFRSSSAIGKQKHKIKSRQFEEEIAQGAEDSIELFEFPRVHDSSEQIHERTEQQNITTKNIILAINKNSRKHGGLHRLPAQVQGEGEFTYDRQRNAVGSYRYGDSHGNSREAEYSVADHQSASGEYKFGPTT	-	Mitochondria	-	Nucleus	Nucleus	Nucleus	-	-	-
SIX3	Ma et al. (2013)	Nucleus	MRFLLLIAMSMTWVCSIAGLPVEDADSSVGQLQGRGNPYCVFPGRRTSSTSFTTSFSTEPLGYARMLHRDPPYERAGNSGLNHRIYERSRVGGLRTVIDVAPPDGHQAIANYEIEVRRIPVATPNAAGDCFHTARLSTGSRGPATISWDADASYTYYLTISED	-	-	Chloroplast	Nucleus	Nucleus	Cytoplasm	-	-	-
SNE1	Kelley et al. (2010)	Nucleus	MKLSYIIAFAAVAVASTAIPTNAATGLTTSNVAEHLQVVRQLGAGGGLRGSSQQGDQSQNTPSTSQNDGNTSQNDGKQEKQDDGKQKSNGDDKKKDDDKKKEDKEKKEKEKQEKKEKKEKEKKEKEEKKKQKQEEKSKKDGDKSKKDGDKSKQDDGDKTKQNDGDKSKKDGDKSKKDDGGKSKKDDGDKSKKDDDKSKKDDDKSKKDDGDKSKKDDGDKSKKDDGDKSKKQNDGDKSKKDGDDKSKQNGGDKSKKDDGDKSQKQGEQKQGEQNQSQNQGEQNQSQNQKQGV	Nucleus	Mitochondria	-	Nucleus	Nucleus	Nucleus	-	Nucleus	-
SP7	Kloppholz et al. (2011)	Nucleus	MKFTTLACLAILGISTLNEVNAAPIAEIGLNNKRDSTPSYDYKDKKDKKDDYYGGKDDEYYGSKDDDYYGGKDDKYDDDKKKSSYRRSALASPGDKDDDYYGGKDDDYYGGKDDDYYGGKDDKYDDDKKKSSYKRSALASPGDKDDDYYGGKDDDYYGSKDDDYYGGKDDKYDDKKKSSYKRSASPGDKDDDYYGSKDDDYYGSKDDDYYGGKDDKYDDDKKKSSYRRSALASPGDKDDDYYGSKDDDYYGSKDDDYYGGKDDKYDDDKKKSSYKRSASPGDKDDDYYGSKDDDYYGGKDDKYDDKKKSSY	Nucleus	-	-	Nucleus	Nucleus	Nucleus	-	-	-
HaRxL1	Caillaud et al. (2012)	Nucleus and cytoplasmic	LERLEAPVPGADQAEYKTAKKQLKNHSTNGKDREERAFFINRIGGVLENILKSVRAKIDGTLTHSSEPVTTENYESYDVLAQIIVDYQKAPPIRRPDYSSVPQTRLAKALFTSPGFKQVADHLELTTKSDPFAATFLSLEHHHNRLELALWIMLNKRIPDKKEYAEGLEMAQFDRWVMNKQTSEDLLGIGMERAGNMRHDFAEYLIDSYEKHILGILKALAE	-	-	-	Cytosol	Cytoplasm	Cytoplasm	-	-	-
HaRxL10	Caillaud et al. (2012)	Nucleus and cytoplasmic	ASGLAKLGAATQGAHELEDETSGRLLRVHTSAKEDQEGRMIPGSEFFEKAQPVLHNLSINMPNLDEIKANAASYFYLCMRDVLLTEQQRIKAFNDMRRRAVVERLQSIQPIDWNVGAVDWQAMLALQNLLENRDMYYLAISLALAKQPSVLIPEPIARTAKEMELSQFGLWASMEKVPEVVREQLKKLPDFVQAAGDHALVNEVVHSYKQFSSALMRKKA	-	-	-	Cytosol	Nucleus	Cytoplasm	-	-	-
HaRxL14	Caillaud et al. (2012)	Nucleus and cytoplasmic	VSESKGAPAPENAPTTRLLRGDDSEEERLSFKGIGGWFGKSKSFKQEEELVLIESILQKSGTNQVEINTEKSREVTESLFKSPEFATWSKKTKKTKSTEDQAKEYDKIVAHLRKKYTDKGRQENNYVHGVGQRGRRNPEQSAAGEPKS	-	-	-	Nucleus	Nucleus	Nucleus	-	-	-
HaRxL16	Caillaud et al. (2012)	Nucleus and cytoplasmic	ASELAKLGAATQGAHELEDETSGRLLRAHTSAKEDQEGRMIPGSEFFEKAQPVLHNLSINMPNLDEIKANAASYFYLCMRDVLLTDEQRIEAFNDMRRRAVAERLRSIQRNEWSAQSFVVQATFAFQTLIENRDLYYLAISLALAKRMSLYTQEPIASTAVVMEEVQFRWWKRKNVDSEQLREQLQKLPDYVEAAGDGALVDEIVGGYLKIL	Nucleus	-	-	Nucleus-Plasma membrane	Nucleus	Cytoplasm	-	-	-
HaRxL23	Caillaud et al. (2012)	Nucleus and cytoplasmic	VESTATSTDLIRSLGTAPSADQLNVQSLRSKTATTRAAGHRLLRAVETKASDSKSIDAKVLEDILHNRDYAEATFSSWLRNGQSRQDIEVRLTEQGLLSKYSSVIDQYDSYCLKHVDA	Chloroplast	Chloroplast	Chloroplast	Nucleus	Chloroplast	Chloroplast	-	-	-
HaRxL26	Caillaud et al. (2012)	Nucleus and cytoplasmic	AIPTAVNPELDLESDVPLVLHVTDDRSNEADAQRFLMAAGAPTVLSLVPADTEEERADFAGAGGQPFIQMGHTINDVIMKIAKRVQDAWDKGGLPAEEIYKAVDK	-	-	-	Cytosol	Nucleus	Secreted	-	-	-
HaRxL29	Caillaud et al. (2012)	Nucleus and cytoplasmic	ALRIDRSGPLRTDNGDSSAKKQVRRTHSVHEERVLGELASISTSWMLMKVVVKFAVVGMRARRRLVPVAHAWDEFDEATVERIFGQDWKVMDDCIAYISQGYSDAEVIDKVAKVHDPEKMKSVFITAGGMDNQLIKELANRLETERLRMMAVPYV	-	Chloroplast	-	Cytosol	Chloroplast	Cytoplasm	-	-	-
HaRxL32	Caillaud et al. (2012)	Nucleus and cytoplasmic	AVTIPPPALAAPSTPNVSPGERRLEPIEANGNEERAPSPEVIANAAKELPSASTLGNVVSGVMKIASGTVSAAQGTANMWSRLFWDIIKMGPQFLLVGEKREILMAMHAASLILDNGQRDALEGVRYLRIVAEQWKTKTLTEVVQLLDPSKEKLDPFTLVVLGNLANLRRKAPDEMKNLLTKTPARSKGSALVRGFTSKVPNEDSTPSRMVADALTEYYKPEQLFHDLRQLIATKITAI	Chloroplast	Chloroplast	-	Chloroplast	Nucleus	Cytoplasm	Plastid	-	-
HaRxL57	Caillaud et al. (2012)	Nucleus and cytoplasmic	RTLNDDETDVSVRRFLRSNTAEAGRVDGQSTSSVARFIDRVFGKSASAPKATTVTTEAQVTAGEAAQKARENAEKSLKDRLRPLLSEKGGALVNSKGSSVFAEMVKAVDHVNKKLPHDHAISLDKFLIGTVEHKRLVELATTGAESTKKEVSNKASKLLEKVAAENGIHLVP	Mitochondria	-	-	Cytosol	Nucleus	Nucleus	-	-	-
HaRxL62	Caillaud et al. (2012)	Nucleus and cytoplasmic	LPMDPAHSSVHTLSAADRHIGERVTRQRHLREEPANEARNYSDLAVEIKRLVEELDSRVLEQADISLLDRHYAGDYKAFRSDLMTYGYQTRFAEQYKLFKKLGIDFKHNY	-	Chloroplast	-	Chloroplast	Nucleus	Cytoplasm	-	-	-
HaRxL78	Caillaud et al. (2012)	Nucleus and cytoplasmic	VVPIPPTMENPSLRSAPSAGAGAREDARSLRELNSAAGRGNLPESVSGFAGRVMPGQASTNVAGTAALERLKTVALEAEKSGEQVSKDFEEAAARGKKLNGKRLSKEDIELMSYVTSRVSKREHGQKPS	-	Chloroplast	-	Chloroplast	Nucleus	Chloroplast	Plastid	-	-
HaRxL9/ HaRxL12	Caillaud et al. (2012)	Nucleus and cytoplasmic	LLDQQEPVQHRLLRTQQSGAADAPLHGPPPIQDGETDEEERSELGRLIKLGCVEFKALFISRKFPDDIETTAEMDQLEAKNKIEENAREKKHAQYMASDQYKKDLINEVERYRKDPKLAEANLQEMARKEKVAQEQAADRNQPSRRGILLAPFKKLAARKKEKKRQEEEKLYNEMTTKLNRETSSLRAEGVTVEKLREMLRVPPMHYFKDMTVAQPFFASSRGAERYTKVRQYIEYLKTHPLLPQPSDQHQVAARVHPS	Nucleus	Mitochondria	-	Nucleus	Nucleus	Nucleus	-	Nucleus	-
HaRxLCRN4b	Caillaud et al. (2012)	Nucleus and cytoplasmic	VKIDTNEVVGILKKAIKEDNAVDVRCDARKLRLFLAKKDGVWLRDDGDLDKLIQTEGFLDGMEEMHASWRLGKPSLFDSGLFLEEDVVHVLVVLPRTMASPLGESITVGGVTIPVTSTMMNSPRVDFWKALQKIKTPVVADSVITLPGKTLILNQPEFGSCIYIRPCYLQLWDMCRSIFDDKKKTYLRLVILGNPGIGKTFFGFLVLLYLARDRKTVVYENVHPEWERTLFSGDMVIKGSHMDFSEVLLQPETFYVVDGVRPSLYVAKTILVTSPRTEIWKKYDQESCKRLYMPVWTQEEIFRCRQLMYSNTPVEIVKDRYLKWGGIARYVLRYAMDSEKQEELDQAIAKADLKMILSVSVESSGVESDFCHRLLHFRVNWKTLRNEAFDFGSVYIAQK…	-	-	-	Cytosol	Nucleus	Cytoplasm	-	-	-
HaRxLL148	Caillaud et al. (2012)	Nucleus and cytoplasmic	RYYRGAVGSLMVYDITKHGTFENVERWLKELRDHADANTVIMLVGNKSDLRDLRAVSTEEAMAFAEKNNLAFIETSALEATGVDTAFQRILTEIYKLMSRKTMQTEENATTVSLPAGNSIAITAENTTESQKKKKKSGCC	Nucleus	-	-	Chloroplast	Nucleus	Cytoplasm	-	-	-
HaRxLL483	Caillaud et al. (2012)	Nucleus and cytoplasmic	RMLRDRKTRRRLRQEVQLLQLAKGHENLLQLHEVKVVQSRVELTFELARGGQVLPKVQSERDASHVVQQTSQGLLFLHEHGIIHGQVRPEYLLYSEDEPDARVLLVAFGRAAPWKLLRLDRRRSTTETLLWDDVHHVHFVPPFLLRRKNGRDWKEDNRRRRERRLVTTWREAQQVDVWALGVTLYVMLCGCYPFSDGKERDDSAADVERRVLNGDLTFRENGARLSRAAKDLLRRLLEKDPDAAMSIKDVAAHPWLDEAVAPAVTWSADRLAQHHLFTARYAEELAAVANRSSGSTTSTTNVTDIQMEGRNTAAGEVGALPMTNKGQNSPGFGSGALDHDTLDMDTNEEGEEDARPSFVSTHGAQLLLNEEVRHERPSADSFMRLASVEMGINKNAETD…	Mitochondria/Nucleus	Mitochondria	-	Mitochondria	Nucleus	Nucleus	Mitochondrial	Nucleus	-
HaRxL146	Caillaud et al. (2012)	Plasma membranes	ELSRPVQARRTLRTEGGTITTAEQGPNPTHGTSTLVETQSSIQEERRNGGLLGLFRRKMDFKTFTSYLQLLGIRMTTKFKKLAVKGLAGLSKRKIVLGGFLSKVKLVV	Nucleus	Mitochondria	-	Nucleus	Chloroplast	Mitochondrion	-	-	-
HaRxL47	Caillaud et al. (2012)	Plasma membranes	LPARAAGTLPQSATSVQDKATESTVSGKRALQSKEDTKGAADEERALNRLQSVPEWLSTMTKSITNWTARTWSKAASKASELTRVLLRHQSQRRHLRKMREEFDQAWPVLTFETSVELKVLKKSIGEINEKLMDLIAVIEAKKVAPRDFVRPSE	Chloroplast	-	-	Chloroplast	Chloroplast	Cytoplasm	-	-	-
HaRxL77	Caillaud et al. (2012)	Plasma membranes	SGNKLTTSPTATDGHRQLRSLTTTDRQVDEPTDVLATNEERLETPILRSLGVDQTNEVVSQAAQTAGIPPGTEVVTKYYKNGVKQKVGRWFHNLVGEGPARRLRKA	-	Mitochondria	-	Nucleus	Nucleus	Secreted	-	-	-
HaRxL17	Caillaud et al. (2012)	Tonoplast membranes	LNGLETLSSGADVDELTTATRLLRAAHLDRKLSEERAFISGESIGSWWTKVTEWLRVKFELIIAYIKQLRVKSNDVKDDAATNDAAHAKDDAAANKAARAKDDASRATYEAARANYEAARAYDDATRAQDVAALEAARAIEATDIAAYTGANAEYEQSMFLNGFVKTIDLHNEKNAPIMTRLNKSLDEAKKSSTFREIADGVNESKVALVVHEKQDGYLLWILHLKWAVEAKSPKDVVERILKDLGTHDVPHLQERAEQVKKAYTIFLLYVERMSRATHPK	-	-	-	Cytosol	Nucleus	Cytoplasm	-	-	-
HaRxL67	Caillaud et al. (2012)	Vacuolar	EPSAPVQAQRTLRTEGGTIMSAEQGADLFHDTSTLAEAQSSIQEERRYRISLFFSWVKNIFNDVVSFCKGHGILAITSTRKVFVDYVATSKKGKIEWDGWIRKAKLEKIR	Nucleus	Mitochondria	-	Cytosol-Nucleus	Chloroplast	Secreted	-	-	-
